# Supplementary material for: Hierarchical determinants in cytotoxic necrotizing factor (CNF) toxins driving Rho G-protein deamidation versus transglutamination
Source: mBio. 2024 Jun 26;15(7):e01221-24. doi: 10.1128/mbio.01221-24 (PMC11253639; doi:10.1128/mbio.01221-24)
Supplement: Table S1 — CNFx genome metadata. [file mbio.01221-24-s0002.xlsx]

## Sheet: Sheet 1
CNFx_genome_metadata
Assembly	acc	biosam	organism	mol_type	isolate	strain	serovar	serotype	isolation_source	host	db_xref	country	lat_lon	collection_date	note	collected_by	MLST	Marker_genes	Serotype	Amr_genes	Virulrnce_gene
GCA_001519405.1	LQSB01000000	SAMN03922914	Escherichiacoli	genomicDNA		GN02091			Bodilyfluid	Homosapiens	taxon:562	USA	36N78.9W	2002		VanceFowler	ecoli_achtman_4 1611	adk(6) fumC(4) gyrB(15) icd(18) mdh(9) purA(26) recA(7)	H19, O100	-	AslA cba cia cma csgA etpA etsC fdeC fimH gad hha hlyE iroN iss lpfA nlpI ompT sitA terC traT yehA yehB yehC yehD
GCA_002943265.1	PTQN01000000	SAMN08533362	Escherichiacoli	genomicDNA		SWEC1172			Feedlotcatchbasin		taxon:562	Canada:Alberta		Jul-2015			ecoli_achtman_4 155	adk(6) fumC(4) gyrB(14) icd(16) mdh(24) purA(8) recA(14)	H9	tet(A)	AslA cba cia cma csgA cvaC etsC fimH gad hlyE iroN iss lpfA nlpI ompT sitA terC tir traT yehA yehB yehC yehD
GCA_004793105.1	SRWD01000000	SAMN11334543	Escherichiacoli	genomicDNA		KCJK8128			feces	beefcattle	taxon:562	USA:Alachua	29.44N82.15W	2017-06		UniversityofFlorida	ecoli_achtman_4 10	adk(10) fumC(11) gyrB(4) icd(8) mdh(8) purA(8) recA(2)	H32, O69	blaCTX-M-27 erm(B) tet(B)	AslA cba cia cma csgA etsC fdeC fimH gad hlyE iroN nlpI ompT papA_F20 sitA terC tir traJ traT yehA yehB yehC yehD
GCA_005381525.1	BFFX01000000	SAMD00076950	Escherichiacoli	genomicDNA		BE2125					taxon:562						ecoli_achtman_4 1727	adk(6) fumC(19) gyrB(3) icd(16) mdh(11) purA(8) recA(6)	H10	fosA7.5	AslA cba cia cma csgA etsC fdeC fimH gad hlyE iroN lpfA nlpI ompT shiB sitA terC traT yehA yehB yehC yehD
GCA_005396145.1	BGGY01000000	SAMD00077654	Escherichiacoli	genomicDNA		SI-NP014					taxon:562						ecoli_achtman_4 10	adk(10) fumC(11) gyrB(4) icd(8) mdh(8) purA(8) recA(2)	H9, O101, O9, O9a	-	AslA cba cia cib cma csgA etpA etsC fdeC fimH gad hlyE iroN iss nlpI ompT sitA terC traT yehA yehB yehC yehD
GCA_008272975.1	SJHP01000000	SAMN10985349	Escherichiacoli	genomicDNA		774			feces	beefcattle	taxon:562	Canada:Alberta		2016			ecoli_achtman_4 224	adk(6) fumC(4) gyrB(33) icd(16) mdh(11) purA(8) recA(6)	H23	aadA5 aph(3'')-Ib aph(6)-Id blaCTX-M-55 dfrA17 floR sul2 tet(A)	AslA cba cia cma csgA cvaC etsC fdeC fimH gad hlyE iroN iss lpfA nlpI ompT sitA terC traT yehA yehB yehC yehD
GCA_008272985.1	SJHQ01000000	SAMN10985350	Escherichiacoli	genomicDNA		775			feces	beefcattle	taxon:562	Canada:Alberta		2016			ecoli_achtman_4 224	adk(6) fumC(4) gyrB(33) icd(16) mdh(11) purA(8) recA(6)	H23	aadA5 aph(3'')-Ib aph(6)-Id blaCTX-M-55 dfrA17 floR sul2 tet(A)	AslA cba cia cma csgA cvaC etsC fdeC fimH gad hlyE iroN iss lpfA nlpI ompT sitA terC traT yehA yehB yehC yehD
GCA_008273425.1	SJGS01000000	SAMN10985326	Escherichiacoli	genomicDNA		640			feces	beefcattle	taxon:562	Canada:Alberta		2015			ecoli_achtman_4 224	adk(6) fumC(4) gyrB(33) icd(16) mdh(11) purA(8) recA(6)	H23	aadA5 aph(3'')-Ib aph(6)-Id blaCTX-M-55 dfrA17 floR sul2 tet(A)	AslA cba cia cma csgA cvaC etsC fdeC fimH gad hlyE iroN iss lpfA nlpI ompT sitA terC traT yehA yehB yehC yehD
GCA_008274115.1	SJFP01000000	SAMN10985292	Escherichiacoli	genomicDNA		172			feces	beefcattle	taxon:562	Canada:Alberta		2014			ecoli_achtman_4 10	adk(10) fumC(11) gyrB(4) icd(8) mdh(8) purA(8) recA(2)	H4, O101	aph(3'')-Ib aph(6)-Id blaCTX-M-32 mph(A) sul2	AslA anr cba cia cma csgA cvaC etpA etsC fdeC fimH gad hha hlyE hlyF iroN iss iucC iutA mchF nlpI ompT sitA terC traJ traT yehA yehB yehC yehD
GCA_011804505.1	AAQWKV010000000	SAMN13740127	Escherichiacoli	genomicDNA		PNUSAE045101					taxon:562	USA				CDC	ecoli_achtman_4 4173	adk(6) fumC(6) gyrB(32) icd(16) mdh(9) purA(7) recA(6)	H2	-	AslA cba cia cma csgA espI etpA etsC fdeC fimH gad hlyE iha iroN iss iucC iutA lpfA nlpI ompT sitA stx1-S.-sonnei-CB7888 terC tir traT yehA yehB yehC yehD
GCA_011813745.1	AAQWWZ010000000	SAMN13616303	Escherichiacoli	genomicDNA		PNUSAE043312					taxon:562	USA				CDC	ecoli_achtman_4 442	adk(6) fumC(95) gyrB(33) icd(18) mdh(9) purA(8) recA(14)	H21, O146	blaTEM-1	AslA anr cba cia cma csgA cvaC etsC fdeC fimH gad hlyE hlyF iroN iss iucC iutA lpfA mchF nlpI ompT sitA stx1-S.-sonnei-CB7888 terC tir traJ traT yehA yehB yehC yehD
GCA_011886325.1	AARBZW010000000	SAMN12590311	Escherichiacoli	genomicDNA		PNUSAE029976					taxon:562	USA				CDC	ecoli_achtman_4 4382	adk(9) fumC(23) gyrB(32) icd(1) mdh(9) purA(8) recA(6)	H16, O61	aph(3'')-Ib aph(6)-Id tet(B)	AslA anr cba cia cib cma colE8 csgA cvaC etsC fdeC fimH gad hlyE hlyF iroN iss iucC iutA lpfA mchF neuC nlpI ompT sitA stx1-S.-sonnei-CB7888 terC tir traJ traT yehA yehB yehC yehD
GCA_011899645.1	AARDKQ010000000	SAMN12354602	Escherichiacoli	genomicDNA		PNUSAE026785					taxon:562	USA				CDC	ecoli_achtman_4 4173	adk(6) fumC(6) gyrB(32) icd(16) mdh(9) purA(7) recA(6)	H2, O79	-	AslA cba cia cma csgA espI etpA etsC fdeC fimH gad hlyE iha iroN iss iucC iutA lpfA nlpI ompT sitA stx1-S.-sonnei-CB7888 terC tir traT yehA yehB yehC yehD
GCA_011940605.1	AARFZN010000000	SAMN11831978	Escherichiacoli	genomicDNA	PNUSAE024380						taxon:562	USA				CDC	ecoli_achtman_4 4173	adk(6) fumC(6) gyrB(32) icd(16) mdh(9) purA(7) recA(6)	H2	-	AslA cba cia cma csgA espI etpA etsC fdeC fimH gad hlyE iha iroN iss iucC iutA lpfA nlpI ompT sitA stx1-S.-sonnei-CB7888 terC tir traT yehA yehB yehC yehD
GCA_011947985.1	AARGNR010000000	SAMN11635161	Escherichiacoli	genomicDNA		PNUSAE024326					taxon:562	USA				CDC	ecoli_achtman_4 4382	adk(9) fumC(23) gyrB(32) icd(1) mdh(9) purA(8) recA(6)	H16	aph(3'')-Ib aph(6)-Id tet(B)	AslA anr cba cia cma csgA cvaC etsC fdeC fimH gad hlyE hlyF iroN iss iucC iutA lpfA mchF neuC nlpI ompT sitA stx1-S.-sonnei-CB7888 terC tir traJ traT yehA yehB yehC yehD
GCA_012011925.1	AARKXL010000000	SAMN10925835	Escherichiacoli	genomicDNA		PNUSAE021999					taxon:562	USA				CDC	ecoli_achtman_4 -	adk(6) fumC(4) gyrB(14) icd(16) mdh(24) purA(8) recA(~14)	H51, O58	-	AslA cba cia cma csgA etsC fdeC fimH gad hlyE iroN iss lpfA nlpI ompT sitA stx1-S.-sonnei-CB7888 stx1c-O174-DG131-3 terC tir traT yehA yehB yehC yehD
GCA_012035575.1	JAAULO010000000	SAMN14465501	Escherichiacoli	genomicDNA		EC-A-FC307-19OCT15-0638J			Cattlefeces	cattle	taxon:562	Canada:Alberta		2015			ecoli_achtman_4 23	adk(6) fumC(4) gyrB(12) icd(1) mdh(20) purA(13) recA(7)	H9, O8	aadA2 aph(3'')-Ib aph(6)-Id dfrA12 qacEdelta1 sul1 sul2 tet(A)	AslA anr cba cea cia cma csgA cvaC etsC fdeC fimH gad hha hlyE hlyF iroN iss iucC iutA lpfA mchF nlpI ompT sitA terC tir traJ traT yehA yehB yehC yehD
GCA_012036205.1	JAAUKV010000000	SAMN14465482	Escherichiacoli	genomicDNA		EC-S-FC066-20JAN15-0315J			Cattlefeces	cattle	taxon:562	Canada:Alberta		2015			ecoli_achtman_4 1611	adk(6) fumC(4) gyrB(15) icd(18) mdh(9) purA(26) recA(7)	H19, O100	aph(3'')-Ib aph(6)-Id tet(B)	AslA anr cba cia cma csgA cvaC etpA etsC fdeC fimH gad hha hlyE hlyF iroN iss iucC iutA lpfA mchF nlpI ompT papA_F20 sitA terC traJ traT yehA yehB yehC yehD
GCA_012068735.1	AARNZO010000000	SAMN10353998	Escherichiacoli	genomicDNA		PSU-1529			Food,Sprouts		taxon:562	USA:OH		2010		ECRC	ecoli_achtman_4 4173	adk(6) fumC(6) gyrB(32) icd(16) mdh(9) purA(7) recA(6)	H2, O79	-	AslA cba cia cma csgA espI etpA etsC fdeC fimH gad hlyE iha iroN iss iucC iutA lpfA nlpI ompT sitA stx1-S.-sonnei-CB7888 terC tir traT yehA yehB yehC yehD
GCA_012134195.1	AARSQI010000000	SAMN09779835	Escherichiacoli	genomicDNA		PNUSAE016830					taxon:562	USA				CDC	ecoli_achtman_4 4382	adk(9) fumC(23) gyrB(32) icd(1) mdh(9) purA(8) recA(6)	H16, O61	aph(3'')-Ib aph(6)-Id tet(B)	AslA anr cba cia cma csgA cvaC etsC fdeC fimH gad hlyE hlyF iroN iss iucC iutA lpfA mchF neuC nlpI ompT papA_F20 sitA stx1-S.-sonnei-CB7888 terC tir traJ traT yehA yehB yehC yehD
GCA_012156085.1	AARUBW010000000	SAMN09623572	Escherichiacoli	genomicDNA		PNUSAE015292					taxon:562	USA				CDC	ecoli_achtman_4 4382	adk(9) fumC(23) gyrB(32) icd(1) mdh(9) purA(8) recA(6)	H16, O61	aph(3'')-Ib aph(6)-Id tet(B)	AslA anr cba cia cma colE8 csgA cvaC etsC fdeC fimH gad hlyE hlyF iroN iss iucC iutA lpfA mchF neuC nlpI ompT sitA stx1-S.-sonnei-CB7888 terC tir traJ traT yehA yehB yehC yehD
GCA_012180125.1	AARVWS010000000	SAMN09405423	Escherichiacoli	genomicDNA		PNUSAE014572					taxon:562	USA				CDC	ecoli_achtman_4 4382	adk(9) fumC(23) gyrB(32) icd(1) mdh(9) purA(8) recA(6)	H16, O61	-	AslA cba cia cma csgA etsC fdeC fimH gad hlyE iroN iss lpfA neuC nlpI ompT sitA stx1-S.-sonnei-CB7888 terC tir traT yehA yehB yehC yehD
GCA_012191945.1	AARWML010000000	SAMN09382179	Escherichiacoli	genomicDNA		PNUSAE014331					taxon:562	USA				CDC	ecoli_achtman_4 4382	adk(9) fumC(23) gyrB(32) icd(1) mdh(9) purA(8) recA(6)	H16, O61	aph(3'')-Ib aph(6)-Id tet(B) tet(B)	AslA anr cba cia cma csgA cvaC etsC fdeC fimH gad hlyE hlyF iroN iss iucC iutA lpfA mchF neuC nlpI ompT papA_F20 sitA stx1-S.-sonnei-CB7888 terC tir traJ traT yehA yehB yehC yehD
GCA_012198165.1	AARXUD010000000	SAMN09232471	Escherichiacoli	genomicDNA		PNUSAE014123					taxon:562	USA				CDC	ecoli_achtman_4 1629	adk(83) fumC(12) gyrB(155) icd(30) mdh(1) purA(1) recA(17)	H34, O143	aadA1 lnu(F) lnu(F)	AslA air cba chuA cia cma csgA eilA espY2 etsC fdeC fimH gad hlyE iroN iss nlpI ompT sitA stx1-S.-sonnei-CB7888 terC traT usp yehB yehC yehD
GCA_012220975.1	AASACB010000000	SAMN08743915	Escherichiacoli	genomicDNA		PNUSAE012515					taxon:562	USA				CDC	ecoli_achtman_4 4173	adk(6) fumC(6) gyrB(32) icd(16) mdh(9) purA(7) recA(6)	H2, O79	-	AslA cba cia cma csgA espI etpA etsC fdeC fimH gad hlyE iha iroN iss iucC iutA lpfA nlpI ompT sitA stx1-S.-sonnei-CB7888 terC tir traT yehA yehB yehC yehD
GCA_012240575.1	AARWSX010000000	SAMN09375629	Escherichiacoli	genomicDNA		PNUSAE014477					taxon:562	USA				CDC	ecoli_achtman_4 4382	adk(9) fumC(23) gyrB(32) icd(1) mdh(9) purA(8) recA(6)	H16, O61	aph(3'')-Ib aph(6)-Id tet(B)	AslA anr cba cia cma csgA cvaC etsC fdeC fimH gad hlyE hlyF iroN iss iucC iutA lpfA mchF neuC nlpI ompT papA_F20 sitA stx1-S.-sonnei-CB7888 terC tir traJ traT yehA yehB yehC yehD
GCA_012240845.1	AARXDS010000000	SAMN09294385	Escherichiacoli	genomicDNA		PNUSAE014262					taxon:562	USA				CDC	ecoli_achtman_4 4382	adk(9) fumC(23) gyrB(32) icd(1) mdh(9) purA(8) recA(6)	H16, O61	aph(3'')-Ib aph(6)-Id tet(B)	AslA anr cba cia cib cma csgA cvaC etsC fdeC fimH gad hlyE hlyF iroN iss iucC iutA lpfA mchF neuC nlpI ompT papA_F20 sitA stx1-S.-sonnei-CB7888 terC tir traJ traT yehA yehB yehC yehD
GCA_012320985.1	AASEXB010000000	SAMN08347871	Escherichiacoli	genomicDNA		FSIS11706821			animal-cattle-heifer		taxon:562	USA:NE		2017		USDA-FSIS	ecoli_achtman_4 8030	adk(778) fumC(4) gyrB(12) icd(1) mdh(20) purA(12) recA(7)	H12	aadA5 blaTEM-1 dfrA17 mph(A) qacEdelta1 sul1 tet(B)	AslA anr cba cia cma csgA cvaC etsC fdeC fimH gad hha hlyE hlyF iroN iss iucC iutA lpfA mchF nlpI ompT sitA terC tir traJ traT yehA yehB yehC yehD
GCA_012340935.1	AASEPO010000000	SAMN11320625	Escherichiacoli	genomicDNA		FSIS11919483			animal-cattle-dairycow		taxon:562	USA:CA		2019		USDA-FSIS	ecoli_achtman_4 648	adk(92) fumC(4) gyrB(87) icd(96) mdh(70) purA(58) recA(2)	H42	-	AslA air cba chuA cia cma csgA eilA espY2 etsC fdeC fimH gad hlyE iroN iss kpsE kpsMII lpfA nlpI ompT sitA terC tir traT yehA yehB yehC yehD yfcV
GCA_012353825.2	AASHXW020000000	SAMN12438535	Escherichiacoli	genomicDNA		3.4512				Goose	taxon:562	USA:Colorado	39.55N105.78W	2003		PennStateE.coliReferenceCenter(ECRC)	ecoli_achtman_4 10	adk(10) fumC(11) gyrB(4) icd(8) mdh(8) purA(8) recA(2)	H32, O120	tet(B)	AslA cba cia cma csgA fimH gad hlyE nlpI ompT papA_F20 sitA terC traT yehA yehB yehC yehD
GCA_012354895.2	AASIAL020000000	SAMN12438286	Escherichiacoli	genomicDNA		80.0016				Bostaurus	taxon:562	USA:Colorado	39.55N105.78W	1980		PennStateE.coliReferenceCenter(ECRC)	ecoli_achtman_4 106	adk(21) fumC(35) gyrB(27) icd(6) mdh(5) purA(8) recA(4)	H18, O17/O77, O17/O44	-	AslA air cba chuA cia cma csgA eilA etpA etsC fdeC fimH gad hha hlyE iroN iss kpsE kpsMII lpfA nlpI ompT sitA terC tir yehA yehB yehC yehD
GCA_012422605.1	AASLWM010000000	SAMN07549064	Escherichiacoli	genomicDNA		PNUSAE009251					taxon:562	USA					ecoli_achtman_4 10	adk(10) fumC(11) gyrB(4) icd(8) mdh(8) purA(8) recA(2)	H32, O33	aph(3'')-Ib aph(6)-Id floR sul2	AslA cba cia cma csgA epeA etsC fdeC fimH gad hlyE iroN iss nlpI ompT sitA stx1-S.-sonnei-CB7888 terC traT yehA yehB yehC yehD
GCA_012444225.1	AASNNP010000000	SAMN06676321	Escherichiacoli	genomicDNA		PNUSAE006569					taxon:562	USA				CDC	ecoli_achtman_4 4382	adk(9) fumC(23) gyrB(32) icd(1) mdh(9) purA(8) recA(6)	H16, O61	-	AslA cba cia cma csgA etsC fdeC fimH gad hlyE iroN iss lpfA neuC nlpI ompT sitA stx1-S.-sonnei-CB7888 terC tir traT yehA yehB yehC yehD
GCA_012586415.1	AASUYG010000000	SAMN05788470	Escherichiacoli	genomicDNA		PNUSAE004444					taxon:562	USA				CDC	ecoli_achtman_4 616	adk(6) fumC(4) gyrB(12) icd(16) mdh(24) purA(8) recA(14)	H21	-	AslA anr cba cia cma csgA cvaC etsC fdeC fimH gad hlyE hlyF iroN iss lngX1 lpfA mchF nlpI ompT sitA stx1-S.-sonnei-CB7888 terC traJ traT tsh yehA yehB yehC yehD
GCA_012615285.1	AASWXC010000000	SAMN13264479	Escherichiacoli	genomicDNA		FSIS11925967			animal-cattle-heifer		taxon:562	USA:NE		2019		USDA-FSIS	ecoli_achtman_4 6189	adk(6) fumC(4) gyrB(232) icd(16) mdh(9) purA(62) recA(44)	H21	-	AslA anr cba cia cma csgA fdeC fimH gad hlyE iss lpfA nlpI ompT sitA terC tir traJ traT yehA yehB yehC yehD
GCA_012626455.1	AASXOE010000000	SAMN05733218	Escherichiacoli	genomicDNA		2015C-4485					taxon:562	USA		2015-08-13		WI	ecoli_achtman_4 4382	adk(9) fumC(23) gyrB(32) icd(1) mdh(9) purA(8) recA(6)	H16, O61	-	AslA cba cia cma csgA etsC fdeC fimH gad hlyE iroN iss lpfA neuC nlpI ompT sitA stx1-S.-sonnei-CB7888 terC tir traT yehA yehB yehC yehD
GCA_012628985.1	AASXSN010000000	SAMN05714034	Escherichiacoli	genomicDNA		PNUSAE004186					taxon:562	USA					ecoli_achtman_4 1433	adk(10) fumC(4) gyrB(4) icd(1) mdh(12) purA(8) recA(2)	H29, O54	-	AslA anr cba cia cma csgA cvaC etsC fdeC fimH gad hlyE hlyF iroN iss iucC iutA mchF nlpI ompT sitA stx1-S.-sonnei-CB7888 terC traJ traT yehA yehB yehC yehD
GCA_012635165.1	AASYDH010000000	SAMN05511980	Escherichiacoli	genomicDNA		PNUSAE003792					taxon:562	USA					ecoli_achtman_4 4173	adk(6) fumC(6) gyrB(32) icd(16) mdh(9) purA(7) recA(6)	H2, O79	-	AslA cba cia cma csgA espI etpA etsC fdeC fimH gad hlyE iha iroN iss iucC iutA lpfA nlpI ompT sitA stx1-S.-sonnei-CB7888 terC tir traT yehA yehB yehC yehD
GCA_012636125.1	AASYFJ010000000	SAMN05468063	Escherichiacoli	genomicDNA		PNUSAE003863					taxon:562	USA					ecoli_achtman_4 69	adk(21) fumC(35) gyrB(27) icd(6) mdh(5) purA(5) recA(4)	H18, O17/O77, O17/O44	-	AslA air cba cdt-VB chuA cia cma csgA eilA etsC fdeC fimH gad hha hlyE iroN kpsE kpsMII_K5 lpfA neuC nlpI ompT shiB stx2d-O73-C165-02 terC traT yehA yehB yehC yehD
GCA_012654005.1	AASYZU010000000	SAMN13916811	Escherichiacoli	genomicDNA		PNUSAE046655					taxon:562	USA				CDC	ecoli_achtman_4 4382	adk(9) fumC(23) gyrB(32) icd(1) mdh(9) purA(8) recA(6)	H16, O61	aph(3'')-Ib aph(6)-Id tet(B)	AslA anr cba cia cma csgA cvaC etsC fdeC fimH gad hlyE hlyF iroN iss iucC iutA lpfA mchF neuC nlpI ompT papA_F20 sitA stx1-S.-sonnei-CB7888 terC tir traJ traT yehA yehB yehC yehD
GCA_012655935.1	AASZEN010000000	SAMN13901346	Escherichiacoli	genomicDNA		PNUSAE046509					taxon:562	USA				CDC	ecoli_achtman_4 4382	adk(9) fumC(23) gyrB(32) icd(1) mdh(9) purA(8) recA(6)	H16, O61	aph(3'')-Ib aph(6)-Id tet(B)	AslA anr cba cia cib cma csgA cvaC etsC fdeC fimH gad hlyE hlyF iroN iss iucC iutA lpfA mchF neuC nlpI ompT papA_F20 sitA stx1-S.-sonnei-CB7888 terC tir traJ traT yehA yehB yehC yehD
GCA_012664405.1	AASZPJ010000000	SAMN05414521	Escherichiacoli	genomicDNA	10-00033	CFSAN046676		O79:H2?	Sprouts		taxon:562	USA		2010			ecoli_achtman_4 4173	adk(6) fumC(6) gyrB(32) icd(16) mdh(9) purA(7) recA(6)	H2, O79	-	AslA cba cia cma csgA espI etpA etsC fdeC fimH gad hlyE iha iroN iss iucC iutA lpfA nlpI ompT sitA stx1-S.-sonnei-CB7888 terC tir traT yehA yehB yehC yehD
GCA_012676445.1	AATACB010000000	SAMN05273171	Escherichiacoli	genomicDNA		PNUSAE003407					taxon:562	USA					ecoli_achtman_4 4382	adk(9) fumC(23) gyrB(32) icd(1) mdh(9) purA(8) recA(6)	H16, O61	aph(3'')-Ib aph(6)-Id tet(B)	AslA anr cba cia cma csgA cvaC etsC fdeC fimH gad hlyE hlyF iroN iss iucC iutA lpfA mchF neuC nlpI ompT papA_F20 sitA stx1-S.-sonnei-CB7888 terC tir traJ traT yehA yehB yehC yehD
GCA_012682165.1	DABCIX010000000	SAMEA3993597	Escherichiacoli	genomicDNA	DTU2016_578_PRJ1055_ESchericha_coli_15100418					Bosprimigenius	taxon:562	Denmark		2014			ecoli_achtman_4 1611	adk(6) fumC(4) gyrB(15) icd(18) mdh(9) purA(26) recA(7)	H19, O100	-	AslA cia fdeC fimH gad hha hlyE lpfA nlpI ompT terC traT yehB
GCA_012693765.1	DABCNH010000000	SAMEA4043293	Escherichiacoli	genomicDNA		UPEC					taxon:562						ecoli_achtman_4 6485	adk(36) fumC(24) gyrB(9) icd(172) mdh(17) purA(11) recA(25)	H1, O6	blaTEM-1	AslA cea chuA cia clbB cnf1 csgA etsC focCsfaE gad hlyA hra iroN irp2 kpsE kpsMII_K23 mchF ompT sitA terC usp vat yehB yfcV
GCA_012710455.1	AATCGP010000000	SAMN04578474	Escherichiacoli	genomicDNA		2015C-3819	Undetermined:H34		stool		taxon:562	USA		May-2015		CDC	ecoli_achtman_4 189	adk(10) fumC(27) gyrB(5) icd(10) mdh(12) purA(8) recA(49)	H5	tet(B)	AslA cba cia cma csgA etsC fdeC fimH gad hlyE iroN iss nlpI ompT papA_F20 sitA stx1-S.-sonnei-CB7888 terC tir traT yehA yehB yehC yehD
GCA_012771535.1	AATFSD010000000	SAMN04229538	Escherichiacoli	genomicDNA		PNUSAE001662	E.coliO61:H16		stool		taxon:562	USA		Oct-2015		CDC	ecoli_achtman_4 4382	adk(9) fumC(23) gyrB(32) icd(1) mdh(9) purA(8) recA(6)	H16, O61	-	AslA cba cia cma csgA etsC fdeC fimH gad hlyE iroN iss lpfA neuC nlpI ompT sitA stx1-S.-sonnei-CB7888 terC tir traT yehA yehB yehC yehD
GCA_012774635.1	AATFUP010000000	SAMN14258191	Escherichiacoli	genomicDNA		PNUSAE049461					taxon:562	USA				CDC	ecoli_achtman_4 4382	adk(9) fumC(23) gyrB(32) icd(1) mdh(9) purA(8) recA(6)	H16, O61	aph(3'')-Ib aph(6)-Id tet(B)	AslA anr cba cia cma csgA cvaC etsC fdeC fimH gad hlyE hlyF iroN iss iucC iutA lpfA mchF neuC nlpI ompT papA_F20 sitA stx1-S.-sonnei-CB7888 terC tir traJ traT yehA yehB yehC yehD
GCA_012796975.1	AATHDQ010000000	SAMN04019618	Escherichiacoli	genomicDNA		PNUSAE001343	E.coliO61:H16		stool		taxon:562	USA		Aug-2015		CDC	ecoli_achtman_4 4382	adk(9) fumC(23) gyrB(32) icd(1) mdh(9) purA(8) recA(6)	H16, O61	-	AslA cba cia cma csgA etsC fdeC fimH gad hlyE iroN iss lpfA neuC nlpI ompT sitA stx1-S.-sonnei-CB7888 terC tir traT yehA yehB yehC yehD
GCA_012879045.1	AATKTJ010000000	SAMN13895935	Escherichiacoli	genomicDNA		PNUSAE046333					taxon:562	USA				CDC	ecoli_achtman_4 4173	adk(6) fumC(6) gyrB(32) icd(16) mdh(9) purA(7) recA(6)	H2, O79	-	AslA cba cia cma csgA espI etpA etsC fdeC fimH gad hlyE iha iroN iss iucC iutA lpfA nlpI ompT sitA stx1-S.-sonnei-CB7888 terC tir traT yehA yehB yehC yehD
GCA_012903825.1	AATMJE010000000	SAMN14247394	Escherichiacoli	genomicDNA		PNUSAE049343					taxon:562	USA				CDC	ecoli_achtman_4 4382	adk(9) fumC(23) gyrB(32) icd(1) mdh(9) purA(8) recA(6)	H16, O61	aph(3'')-Ib aph(6)-Id tet(B)	AslA anr cba cia cma csgA cvaC etsC fdeC fimH gad hlyE hlyF iroN iss iucC iutA lpfA mchF neuC nlpI ompT papA_F20 sitA stx1-S.-sonnei-CB7888 terC tir traJ traT yehA yehB yehC yehD
GCA_012904925.1	AATMJC010000000	SAMN14254653	Escherichiacoli	genomicDNA		PNUSAE049454					taxon:562	USA				CDC	ecoli_achtman_4 4382	adk(9) fumC(23) gyrB(32) icd(1) mdh(9) purA(8) recA(6)	H16, O61	aph(3'')-Ib aph(6)-Id tet(B)	AslA anr cba cia cma csgA cvaC etsC fdeC fimH gad hlyE hlyF iroN iss iucC iutA lpfA mchF neuC nlpI ompT papA_F20 sitA stx1-S.-sonnei-CB7888 terC tir traJ traT yehA yehB yehC yehD
GCA_012990525.1	AATOGG010000000	SAMN12359702	Escherichiacoli	genomicDNA		CVMN18EC0502			GroundBeef		taxon:562	USA:SC		2018		FDA	ecoli_achtman_4 10	adk(10) fumC(11) gyrB(4) icd(8) mdh(8) purA(8) recA(2)	H27, H54, O107	-	AslA cba cia cma csgA etsC fimH gad hha hlyE iss kpsE kpsMIII nlpI sitA terC tir traT yehA yehB yehC yehD
GCA_013066505.1	AATQOP010000000	SAMN09624592	Escherichiacoli	genomicDNA		FSIS11811447			animal-cattle-steer		taxon:562	USA:VT		2018		USDA-FSIS	ecoli_achtman_4 648	adk(92) fumC(4) gyrB(87) icd(96) mdh(70) purA(58) recA(2)	H42	aph(3'')-Ib aph(6)-Id tet(B)	AslA air anr cba chuA cia cma csgA cvaC eilA epeA espI espY2 etsC fdeC fimH gad hlyE hlyF iroN iss iucC iutA kpsE kpsMII lpfA mchF nlpI ompT papA_F20 sitA terC tir traJ traT yehA yehB yehC yehD yfcV
GCA_013754295.1	AAUMIZ010000000	SAMN15147188	Escherichiacoli	genomicDNA		PNUSAE053347					taxon:562	USA				CDC	ecoli_achtman_4 4173	adk(6) fumC(6) gyrB(32) icd(16) mdh(9) purA(7) recA(6)	H2, O79	-	AslA cba cia cma csgA espI etpA etsC fdeC fimH gad hlyE iha iroN iss iucC iutA lpfA nlpI ompT sitA stx1-S.-sonnei-CB7888 terC tir traT yehA yehB yehC yehD
GCA_013984555.1	DABMUX010000000	SAMN10821612	Escherichiacoli	genomicDNA		KTE190			urine	Homosapiens	taxon:562	Canada	45.5048N73.5772W	Oct-2014		McGillHealthServices,BrownBuilding,Downtown Campus	ecoli_achtman_4 69	adk(21) fumC(35) gyrB(27) icd(6) mdh(5) purA(5) recA(4)	H18, O17/O77, O17/O44	blaTEM-1	AslA air cba ccI chuA csgA espI fdeC fimH fyuA gad iroN irp2 iss iutA kpsE lpfA ompT sitA terC traT yehB
GCA_014275635.1	AAVNLK010000000	SAMN15879634	Escherichiacoli	genomicDNA		PNUSAE058257					taxon:562	USA				CDC	ecoli_achtman_4 10	adk(10) fumC(11) gyrB(4) icd(8) mdh(8) purA(8) recA(2)	H10	-	AslA anr astA cba cia cma csgA etsC fdeC fimH fyuA gad hha hlyE hlyF iroN irp2 iss lngX1 nlpI ompT papA_F20 sitA stx1-S.-sonnei-CB7888 terC traJ traT yehA yehB yehC yehD
GCA_014479515.1	DABRRL010000000	SAMN10875509	Escherichiacoli	genomicDNA	221				bloodstreamisolates	Homosapiens	taxon:562	Canada		2013			senterica_achtman_2 2998	aroC(620) dnaN(558) hemD(492) hisD(759) purE(614) sucA(580) thrA(633)	H18, O17/O77, O17/O44	-	AslA air chuA cia cma csgA fdeC fimH gad hlyF iroN iss kpsE lpfA mchF ompT sitA terC traT yehB
GCA_014480095.1	DABRUJ010000000	SAMN10875524	Escherichiacoli	genomicDNA	236				bloodstreamisolates	Homosapiens	taxon:562	Canada		2013			senterica_achtman_2 2998	aroC(620) dnaN(558) hemD(492) hisD(759) purE(614) sucA(580) thrA(633)	H18, O17/O77, O17/O44	-	AslA air chuA cia cma csgA fdeC fimH gad hlyF iroN iss kpsE lpfA mchF ompT sitA terC traT yehB
GCA_015392445.1	JABKHY010000000	SAMN14824681	Escherichiacoli	genomicDNA		SE0709			stoolsample	Homosapiens	taxon:562	Sweden		2007		KarolinskaInstitutet	ecoli_achtman_4 -	adk(137) fumC(~95) gyrB(15) icd(10) mdh(~9) purA(18) recA(6)	H14, O167	-	AslA cba cia cma colE7 csgA cvaC etpA etsC fdeC fimH gad hlyE hra iha ireA iroN iucC iutA lpfA mchF nlpI ompT shiB stx1c-O174-DG131-3 stx1c-Out-HI-N terC tir traT yehA yehB yehC yehD
GCA_016119455.1	DACZBK010000000	SAMEA5591853	Escherichiacoli	genomicDNA	15-04756					Homosapiens	taxon:562	Germany		2015			ecoli_achtman_4 69	adk(21) fumC(35) gyrB(27) icd(6) mdh(5) purA(5) recA(4)	H18, O17/O77, O17/O44	-	AslA air chuA cia fdeC fimH gad iss kpsE ompT shiB sitA stx2a-A.-haemolyticus terC yehB
GCA_017105665.1	AAZBTL010000000	SAMN18075384	Escherichiacoli	genomicDNA		PNUSAE068226					taxon:562	USA				CDC	ecoli_achtman_4 4382	adk(9) fumC(23) gyrB(32) icd(1) mdh(9) purA(8) recA(6)	H16	aph(3'')-Ib aph(6)-Id tet(B)	AslA anr cba cia cma csgA cvaC etsC fdeC fimH gad hlyE hlyF iroN iss iucC iutA lpfA mchF neuC nlpI ompT papA_F20 sitA stx1-S.-sonnei-CB7888 terC tir traJ traT yehA yehB yehC yehD
GCA_017264175.1	AAZIQX010000000	SAMN18095281	Escherichiacoli	genomicDNA		PNUSAE068344	:H16				taxon:562						ecoli_achtman_4 4382	adk(9) fumC(23) gyrB(32) icd(1) mdh(9) purA(8) recA(6)	H16	aph(3'')-Ib aph(6)-Id tet(B)	AslA anr cba cia cma csgA cvaC etsC fdeC fimH gad hlyE hlyF iroN iss iucC iutA lpfA mchF neuC nlpI ompT papA_F20 sitA stx1-S.-sonnei-CB7888 terC tir traJ traT yehA yehB yehC yehD
GCA_017355065.1		SAMN16454215	Escherichiacoli	genomicDNA		P1			Cattlehide		taxon:562	USA:SouthCentral	42.0267N93.6465W	2005			ecoli_achtman_4 10	adk(10) fumC(11) gyrB(4) icd(8) mdh(8) purA(8) recA(2)	H4	-	AslA cba cia cma csgA etsC fdeC fimH fyuA gad hlyE iroN irp2 iss nlpI ompT shiA sitA terC traT yehA yehB yehC yehD
GCA_017355125.1		SAMN16454191	Escherichiacoli	genomicDNA		P68			Cattlehide		taxon:562	USA:SouthCentral	42.0267N93.6465W	2005		https:doi.org10.43150362-028x-68.12.2580	ecoli_achtman_4 10	adk(10) fumC(11) gyrB(4) icd(8) mdh(8) purA(8) recA(2)	H4	-	AslA cba cia cma csgA etsC fdeC fimH fyuA gad hlyE iroN irp2 iss nlpI ompT shiA sitA terC traT yehA yehB yehC yehD
GCA_018164295.1	DADZNM010000000	SAMEA6656868	Escherichiacoli	genomicDNA	1D-561	Escherichiacoli				Homosapiens	taxon:562	Denmark		2018		DTU	ecoli_achtman_4 69	adk(21) fumC(35) gyrB(27) icd(6) mdh(5) purA(5) recA(4)	H18, O17/O77, O17/O44	-	AslA air cba cea chuA cia csgA etpA etsC fdeC fimH gad hha iroN iss iutA kpsE lpfA ompT sitA terC traT tsh yehB
GCA_018406065.1	ABAMSF010000000	SAMN19244796	Escherichiacoli	genomicDNA	TAMU721P3	PNUSAE072532			Feces(Bovine)		taxon:562	USA:TX		2015		TexasA&MUniversity	ecoli_achtman_4 648	adk(92) fumC(4) gyrB(87) icd(96) mdh(70) purA(58) recA(2)	H42	-	AslA air cba chuA cia cma csgA eilA espY2 etsC fdeC fimH gad hlyE iroN iss kpsE kpsMII lpfA nlpI ompT sitA terC tir traT yehA yehB yehC yehD yfcV
GCA_018410745.1	ABAMVZ010000000	SAMN19244795	Escherichiacoli	genomicDNA	TAMU563P3	PNUSAE072533			Feces(Bovine)		taxon:562	USA:TX		2015		TexasA&MUniversity	ecoli_achtman_4 648	adk(92) fumC(4) gyrB(87) icd(96) mdh(70) purA(58) recA(2)	H42	-	AslA air cba chuA cia cma csgA eilA espY2 etsC fdeC fimH gad hlyE iroN iss kpsE kpsMII lpfA nlpI ompT sitA terC tir traT yehA yehB yehC yehD yfcV
GCA_018533485.1	ABAPYQ010000000	SAMN19354224	Escherichiacoli	genomicDNA	TAMU424P3-TX-M05358-210520	PNUSAE073103			Feces(Bovine)		taxon:562	USA:TX		2015		TexasA&MUniversity	ecoli_achtman_4 648	adk(92) fumC(4) gyrB(87) icd(96) mdh(70) purA(58) recA(2)	H42	-	AslA air cba chuA cia cma csgA eilA espY2 etsC fdeC fimH gad hlyE iroN iss kpsE kpsMII lpfA nlpI ompT sitA terC tir traT yehA yehB yehC yehD yfcV
GCA_020547465.1	ABDIQH010000000	SAMN22425984	Escherichiacoli	genomicDNA		PNUSAE086738					taxon:562	USA				CDC	ecoli_achtman_4 10	adk(10) fumC(11) gyrB(4) icd(8) mdh(8) purA(8) recA(2)	H10	-	AslA anr astA cba cia cma csgA etsC fdeC fimH fyuA gad hha hlyE hlyF iroN irp2 iss lngX1 nlpI ompT papA_F20 sitA stx1-S.-sonnei-CB7888 terC traJ traT yehA yehB yehC yehD
GCA_021463955.1	JAJNPI010000000	SAMN23498539	Escherichiacoli	genomicDNA		SAMP1_JAN2019			ENVO:01000599		taxon:562	NewZealand:NorthCanterbury,nearWoodend	43.391015S172.626353E	2019-01-14	ampicillinresistant		ecoli_achtman_4 69	adk(21) fumC(35) gyrB(27) icd(6) mdh(5) purA(5) recA(4)	H18, O17/O77, O17/O44	blaTEM-1 tet(A)	AslA air anr cba chuA cia cma csgA cvaC eilA epeA espI etsC fdeC fimH gad hha hlyE hlyF iroN iss iucC iutA kpsE kpsMIII lpfA mchF nlpI ompT sitA terC tir traJ traT yehA yehB yehC yehD
GCA_022956715.1	ABFTLE010000000	SAMN26939224	Escherichiacoli	genomicDNA		PNUSAE097178					taxon:562	USA				CDC	ecoli_achtman_4 69	adk(21) fumC(35) gyrB(27) icd(6) mdh(5) purA(5) recA(4)	H18, O17/O77, O17/O44	-	AslA air astA cba cdt-VB chuA cia cma csgA eilA estb-STb2 etsC fdeC fimH gad hha hlyE iroN kpsE kpsMII_K5 lpfA neuC nlpI ompT shiB stx2d-O73-C165-02 terC traT yehA yehB yehC yehD
GCA_023084225.1	ABFXCJ010000000	SAMN27725364	Escherichiacoli	genomicDNA		PNUSAE099033					taxon:562	USA				CDC	ecoli_achtman_4 69	adk(21) fumC(35) gyrB(27) icd(6) mdh(5) purA(5) recA(4)	H18, O17/O77, O17/O44	-	AslA air astA cba cdt-VB chuA cia cma csgA eilA estb-STb2 etsC fdeC fimH gad hha hlyE iroN kpsE kpsMII_K5 lpfA neuC nlpI ompT shiB stx2d-O73-C165-02 terC traT yehA yehB yehC yehD
GCA_023642665.1	ABGLLV010000000	SAMN28816535	Escherichiacoli	genomicDNA		PNUSAE102451	O61:H16				taxon:562	USA		2022		CDC	ecoli_achtman_4 4382	adk(9) fumC(23) gyrB(32) icd(1) mdh(9) purA(8) recA(6)	H16, O61	aph(3'')-Ib aph(6)-Id tet(B)	AslA anr cba cia cma csgA cvaC etsC fdeC fimH gad hlyE hlyF iroN iss iucC iutA lpfA mchF neuC nlpI ompT papA_F20 sitA stx1-S.-sonnei-CB7888 terC tir traJ traT yehA yehB yehC yehD
GCA_024200745.1	ABHABB010000000	SAMN29623407	Escherichiacoli	genomicDNA		PNUSAE105773					taxon:562	USA				CDC	ecoli_achtman_4 48	adk(6) fumC(11) gyrB(4) icd(8) mdh(8) purA(8) recA(2)	H11, O5	-	AslA cba cia cma csgA etsC fdeC fimH gad hlyE iroN kpsE kpsMII_K5 nlpI ompT terC tir traT yehA yehB yehC yehD
GCA_024963905.1	ABHYIU010000000	SAMN30349748	Escherichiacoli	genomicDNA		PNUSAE110753					taxon:562	USA				CDC	ecoli_achtman_4 2144	adk(6) fumC(6) gyrB(15) icd(56) mdh(11) purA(26) recA(6)	H14	-	AslA cba cia cma csgA epeA etsC fdeC fimH gad hlyE iroN iss lpfA nlpI ompT sitA stx1-S.-sonnei-CB7888 terC tir traT yehA yehB yehC yehD
GCA_025242405.1	JALGLN010000000	SAMN26939945	Escherichiacoli	genomicDNA		AH17			beefhideafterwash		taxon:562	Canada:Alberta		2013			ecoli_achtman_4 10	adk(10) fumC(11) gyrB(4) icd(8) mdh(8) purA(8) recA(2)	H10, O101	-	AslA capU cba cia cma csgA etpA etsC fdeC fimH fyuA gad hlyE iroN irp2 iss nlpI ompT sitA terC traJ traT yehA yehB yehC yehD
GCA_025825175.1	DAJPOP010000000	SAMN29399191	Escherichiacoli	genomicDNA	C469358					Bostaurus	taxon:562	UnitedKingdom:Scotland		2022		SRUCVeterinaryServices	ecoli_achtman_4 515	adk(57) fumC(11) gyrB(1) icd(109) mdh(7) purA(8) recA(2)	H38, O2	aph(3'')-Ib aph(3')-Ia aph(3')-Ia aph(6)-Id blaTEM-1 dfrA5 sul2	AslA cba cia colE2 csgA cvaC fdeC fimH gad hlyE hlyF iroN iutA ompT terC traT yehB
GCA_026227445.1	JAMGUX010000000	SAMN26795610	Escherichiacoli	genomicDNA		R_2-56-4			beefproduct		taxon:562	Canada:Alberta		20132014			ecoli_achtman_4 165	adk(10) fumC(27) gyrB(5) icd(10) mdh(12) purA(8) recA(2)	H5	tet(A)	AslA astA cba cia cma csgA cvaC etpA etsC fdeC fimH gad hlyE iroN nlpI ompT sitA terC traT yehA yehB yehC yehD
GCA_026227465.1	JAMGUZ010000000	SAMN26795608	Escherichiacoli	genomicDNA		R_22-34			beefcarcass		taxon:562	Canada:Alberta		2013			ecoli_achtman_4 10	adk(10) fumC(11) gyrB(4) icd(8) mdh(8) purA(8) recA(2)	H10, O101	-	AslA capU cba cia cma csgA etpA etsC fdeC fimH fyuA gad hha hlyE iroN irp2 iss nlpI ompT sitA terC traJ traT yehA yehB yehC yehD
GCA_026227825.1	JAMGVQ010000000	SAMN26795591	Escherichiacoli	genomicDNA		M_22-64			beefcarcass		taxon:562	Canada:Alberta		2013			ecoli_achtman_4 1288	adk(10) fumC(11) gyrB(1) icd(8) mdh(8) purA(8) recA(6)	H9, O9, O9a	aph(3'')-Ib aph(6)-Id tet(B)	AslA cba cia cma csgA etpA etsC fdeC fimH gad hha hlyE iroN nlpI ompT papA_F19 papA_F20 sitA terC traT yehA yehB yehC yehD
GCA_027095995.1	ABJWJR010000000	SAMN32313635	Escherichiacoli	genomicDNA		PNUSAE123441					taxon:562	USA				CDC	ecoli_achtman_4 69	adk(21) fumC(35) gyrB(27) icd(6) mdh(5) purA(5) recA(4)	H18, O17/O77, O17/O44	-	AslA air cba cdt-VB chuA cia cma csgA eilA estb-STb2 etsC fdeC fimH gad hha hlyE iroN kpsE kpsMII_K5 lpfA neuC nlpI ompT shiB stx2d-O73-C165-02 terC traT yehA yehB yehC yehD
GCA_028677555.1	ABKRNG010000000	SAMN33339127	Escherichiacoli	genomicDNA		PNUSAE127678					taxon:562			2023			ecoli_achtman_4 4173	adk(6) fumC(6) gyrB(32) icd(16) mdh(9) purA(7) recA(6)	H2, O79	-	AslA cba cia cma csgA espI etpA etsC fdeC fimH gad hlyE iha iroN iss iucC iutA lpfA nlpI ompT sitA stx1-S.-sonnei-CB7888 terC tir traT yehA yehB yehC yehD
GCA_029608385.1	ABLJVM010000000	SAMN34098428	Escherichiacoli	genomicDNA	EC23-0041	23SC03GB03-EC			Groundbeef		taxon:562	USA:SC		2023-03			ecoli_achtman_4 2178	adk(9) fumC(6) gyrB(15) icd(56) mdh(11) purA(26) recA(6)	H49, O91	-	AslA cba cia cma csgA fdeC fimH gad hlyE iss lpfA nlpI ompT sitA terC tir traT yehA yehB yehC yehD
GCA_029945065.1	JAMRIF010000000	SAMN28899553	Escherichiacoli	genomicDNA		AD_347			feces	cattle	taxon:562	Canada:Alberta	49.69N112.84W	2014		AlbertaAgricultureandForestry	ecoli_achtman_4 10	adk(10) fumC(11) gyrB(4) icd(8) mdh(8) purA(8) recA(2)	H9, O101, O9, O101, O9a	blaTEM-1 tet(A)	AslA anr cba cia cma csgA cvaC etpA etsC fdeC fimH fyuA gad hlyE hlyF iroN irp2 iss iucC iutA mchF nlpI ompT sitA terC traT yehA yehB yehC yehD
GCA_030897815.1	ABLRDV010000000	SAMN34264872	Escherichiacoli	genomicDNA		RM14492			water		taxon:562	USA:CA		2009		USDAARSWRRC	ecoli_achtman_4 69	adk(21) fumC(35) gyrB(27) icd(6) mdh(5) purA(5) recA(4)	H18, O17/O77, O17/O44	-	AslA air cba chuA cia cma csgA eilA etsC fdeC fimH gad hha hlyE iroN iss kpsE kpsMIII lpfA nlpI ompT shiB sitA terC tir traT yehA yehB yehC yehD
GCA_031480395.1	ABMICF010000000	SAMN35573005	Escherichiacoli	genomicDNA		PNUSAE137938					taxon:562	USA				CDC	ecoli_achtman_4 4382	adk(9) fumC(23) gyrB(32) icd(1) mdh(9) purA(8) recA(6)	H16, O61	aph(3'')-Ib aph(6)-Id tet(B)	AslA anr cba cia cma csgA cvaC etsC fdeC fimH gad hlyE hlyF iroN iss iucC iutA lpfA mchF neuC nlpI ompT papA_F20 sitA stx1-S.-sonnei-CB7888 terC tir traJ traT yehA yehB yehC yehD
GCA_031685125.1	ABMQOV010000000	SAMN36977615	Escherichiacoli	genomicDNA		FSIS12324141			Animal-Cattle-Heifer(cecal)		taxon:562	USA:PA		2023		USDA-FSIS	ecoli_achtman_4 648	adk(92) fumC(4) gyrB(87) icd(96) mdh(70) purA(58) recA(2)	H42	aph(3'')-Ib aph(6)-Id tet(B)	AslA air anr cba chuA cia cma csgA cvaC eilA epeA espI espY2 etsC fdeC fimH gad hlyE hlyF iroN iss iucC iutA kpsE kpsMII lpfA mchF nlpI ompT papA_F20 sitA terC tir traT yehA yehB yehC yehD yfcV
GCA_032338735.1	ABNHWS010000000	SAMN36726306	Escherichiacoli	genomicDNA		PNUSAE144572	:H21				taxon:562	USA		2023			ecoli_achtman_4 10	adk(10) fumC(11) gyrB(4) icd(8) mdh(8) purA(8) recA(2)	H21	-	AslA cba cia cma csgA etpA etsC fdeC fimH gad hlyE iroN iss neuC nlpI ompT sitA stx1-S.-sonnei-CB7888 terC tir yehA yehB yehC yehD
GCA_032531125.1	ABNPIY010000000	SAMN36416439	Escherichiacoli	genomicDNA		230001775			CATTLELIVER		taxon:562	USA:KS		2022-10-12		MinnesotaDepartmentOfHealth	ecoli_achtman_4 155	adk(6) fumC(4) gyrB(14) icd(16) mdh(24) purA(8) recA(14)	H9	-	AslA cba cia cma csgA cvaC etsC fimH gad hlyE iss lpfA nlpI ompT sitA terC tir traT yehA yehB yehC yehD
GCA_032704965.1	ABNVTU010000000	SAMN37806912	Escherichiacoli	genomicDNA		PNUSAE154731					taxon:562						ecoli_achtman_4 69	adk(21) fumC(35) gyrB(27) icd(6) mdh(5) purA(5) recA(4)	H18, O17/O77, O17/O44	-	AslA air astA cba cdt-VB chuA cia cma csgA eilA estb-STb2 etsC fdeC fimH gad hha hlyE iroN kpsE kpsMII_K5 lpfA neuC nlpI ompT shiB stx2d-O73-C165-02 terC traT yehA yehB yehC yehD
